# Supplementary material for: PbCSE1 promotes lignification during stone cell development in pear (Pyrus bretschneideri) fruit
Source: Sci Rep. 2021 May 3;11:9450. doi: 10.1038/s41598-021-88825-0 (PMC8093294; doi:10.1038/s41598-021-88825-0)
Supplement: Supplementary file 2 — Supplementary Information 2. [file 41598_2021_88825_MOESM2_ESM.xlsx]

## Sheet: hmmre
Gene name	TLen	Hmm	Pfam id	QLen	E-value	c-Evalue	i-Evalue	Hmm_from	Hmm_to	Ali_from	Ali_to	Env_from	Env_to	acc
PbCSE1	328	Hydrolase_4	PF12146	239	6.9e-38	2.7e-27	7.7e-25	93	237	4	151	1	153	0.93
PbCSE2	303	Hydrolase_4	PF12146	239	3.9e-56	1.6e-58	4.6e-56	26	237	8	224	1	226	0.94
PbCSE3	303	Hydrolase_4	PF12146	239	2.3e-55	9.6e-58	2.8e-55	26	237	8	224	1	226	0.94
PbCSE4	331	Hydrolase_4	PF12146	239	6.2e-54	2.6e-56	7.4e-54	4	239	57	299	54	299	0.95
PbCSE5	320	Hydrolase_4	PF12146	239	2e-63	7.9e-66	2.3e-63	2	235	35	273	34	278	0.95
PbCSE6	320	Hydrolase_4	PF12146	239	2.5e-63	9.9e-66	2.9e-63	2	235	35	273	34	278	0.95
PbCSE7	305	Hydrolase_4	PF12146	239	5.2e-57	2.2e-59	6.4e-57	20	237	4	226	2	228	0.94
PbCSE8	330	Hydrolase_4	PF12146	239	3.4e-55	1.4e-57	4e-55	4	239	57	299	54	299	0.96
PbCSE9	319	Hydrolase_4	PF12146	239	1.8e-63	7.2e-66	2.1e-63	2	235	37	275	36	280	0.95
PbCSE10	305	Hydrolase_4	PF12146	239	2.6e-56	1.1e-58	3.1e-56	20	237	4	226	1	228	0.94
PbCSE11	428	Hydrolase_4	PF12146	239	1e-64	4.5e-67	1.3e-64	3	238	115	356	113	357	0.96
PbCSE12	353	Hydrolase_4	PF12146	239	6.3e-57	4.6e-59	1.3e-56	2	237	81	330	80	332	0.93
PbCSE13	427	Hydrolase_4	PF12146	239	6e-56	8.4e-17	2.4e-14	3	70	135	203	133	207	0.94
PbCSE14	310	Hydrolase_4	PF12146	239	2.4e-52	1.1e-54	3.1e-52	25	238	66	284	59	285	0.95
PbCSE15	486	Hydrolase_4	PF12146	239	1.2e-72	5.5e-75	1.6e-72	3	239	232	469	230	469	0.97
PbCSE16	481	Hydrolase_4	PF12146	239	6.9e-73	3.2e-75	9.2e-73	3	239	227	464	225	464	0.97
PbCSE17	385	Hydrolase_4	PF12146	239	1e-69	4.3e-72	1.2e-69	2	239	120	358	119	358	0.97
PbCSE18	129	Hydrolase_4	PF12146	239	1.8e-10	8.6e-13	2.5e-10	191	238	41	95	19	96	0.78
PbCSE19	322	Hydrolase_4	PF12146	239	3.3e-16	9.5e-12	2.7e-09	36	90	123	180	119	187	0.92
PbCSE20	533	Hydrolase_4	PF12146	239	5.2e-33	7.7e-14	2.2e-11	6	115	300	408	296	434	0.89
PbCSE21	293	Hydrolase_4	PF12146	239	7.2e-17	5e-15	1.5e-12	6	117	67	177	63	199	0.88
PbCSE22	270	Hydrolase_4	PF12146	239	9.1e-17	4.9e-16	1.4e-13	6	233	37	241	33	246	0.8
PbCSE23	291	Hydrolase_4	PF12146	239	3.7e-15	5.5e-14	1.6e-11	4	117	40	152	37	196	0.86
PbCSE24	226	Hydrolase_4	PF12146	239	5e-12	2.3e-11	6.5e-09	22	114	44	133	39	152	0.86
